# Supplementary material for: Analysis of HLA Alleles in Different Cohorts of Patients Infected by L. infantum from Southern Spain
Source: Int J Mol Sci. 2024 Jul 27;25(15):8205. doi: 10.3390/ijms25158205 (PMC11311343; doi:10.3390/ijms25158205)
Supplement: Supplementary file 1 [file ijms-25-08205-s001.zip › Supplementary Table S2.xlsx]

## Sheet: HLA-A
	Leishmania disease	Cohabitants	Asymptomatic infections	Controls	Infected
HLA-A*01	0.0769231	0.09375	0.0818182	0.102201	0.0802469
HLA-A*02	0.288462	0.328125	0.309091	0.261792	0.302469
HLA-A*03	0.115385	0.125	0.1	0.100629	0.104938
HLA-A*11	0.0192308	0.03125	0.0727273	0.0738994	0.0555556
HLA-A*23	0.0192308	0.015625	0.00909091	0.0322327	0.0123457
HLA-A*24	0.173077	0.171875	0.163636	0.108491	0.166667
HLA-A*25	0.0192308	0.015625	0.0363636	0.0172956	0.0308642
HLA-A*26	0.0384615	0.03125	0.00909091	0.0353774	0.0185185
HLA-A*29	0.0384615	0.046875	0.0636364	0.0794025	0.0555556
HLA-A*30	0.0769231	0.03125	0.0454545	0.0581761	0.0555556
HLA-A*31	0	0.046875	0	0.0196541	0
HLA-A*32	0.0192308	0.015625	0.0363636	0.033805	0.0308642
HLA-A*33	0	0.015625	0.0363636	0.0227987	0.0246914
HLA-A*34	0.0384615	0	0	0.00471698	0.0123457
HLA-A*37	0	0	0	0.000786164	0
HLA-A*66	0.0192308	0.015625	0	0.00393082	0.00617284
HLA-A*68	0	0	0.0363636	0.0345912	0.0246914
HLA-A*69	0	0	0	0.00314465	0
HLA-A*74	0	0	0	0.00157233	0
HLA-A*80	0	0	0	0.00550314	0

## Sheet: HLA-B
	Leishmania disease	Cohabitants	Asymptomatic infections	Controls	Infected
HLA-B*07	0.153846	0.203125	0.1	0.0974843	0.117284
HLA-B*08	0.0769231	0	0.0727273	0.0503145	0.0740741
HLA-B*13	0.0192308	0	0.00909091	0.0204403	0.0123457
HLA-B*14	0	0.015625	0.0636364	0.0534591	0.0432099
HLA-B*15	0.0576923	0.125	0.1	0.0518868	0.0864198
HLA-B*18	0.0961538	0.09375	0.0727273	0.102987	0.0802469
HLA-B*27	0.0192308	0	0.0272727	0.033805	0.0246914
HLA-B*35	0.0961538	0.078125	0.0727273	0.102987	0.0802469
HLA-B*37	0.0192308	0.03125	0	0.0110063	0.00617284
HLA-B*38	0.0192308	0.09375	0.0545455	0.0251572	0.0432099
HLA-B*39	0.0192308	0	0.00909091	0.0141509	0.0123457
HLA-B*40	0.0576923	0.0625	0.0363636	0.0298742	0.0432099
HLA-B*41	0	0	0.0181818	0.0117925	0.0123457
HLA-B*44	0.115385	0.0625	0.127273	0.154088	0.123457
HLA-B*45	0	0.015625	0.0272727	0.0157233	0.0185185
HLA-B*47	0	0	0	0.00235849	0
HLA-B*48	0	0.03125	0	0.000786164	0
HLA-B*49	0.0192308	0.0625	0.0272727	0.0259434	0.0246914
HLA-B*50	0.0192308	0.015625	0.0272727	0.0314465	0.0246914
HLA-B*51	0.0576923	0.078125	0.109091	0.0919811	0.0925926
HLA-B*52	0.0192308	0.015625	0	0.0157233	0.00617284
HLA-B*53	0.0769231	0	0.00909091	0.0117925	0.0308642
HLA-B*55	0	0	0.00909091	0.00707547	0.00617284
HLA-B*56	0	0	0	0.00235849	0
HLA-B*57	0.0384615	0.015625	0.0181818	0.0227987	0.0246914
HLA-B*58	0.0192308	0	0.00909091	0.0125786	0.0123457

## Sheet: HLA-C
	Leishmania disease	Cohabitants	Asymptomatic infections	Controls	Infected
HLA-C*01	0.0384615	0.015625	0.0454545	0.0322327	0.0432099
HLA-C*02	0.0384615	0.078125	0.0636364	0.0503145	0.0555556
HLA-C*03	0.0769231	0.171875	0.0909091	0.0448113	0.0864198
HLA-C*04	0.192308	0.078125	0.109091	0.144654	0.135802
HLA-C*05	0.0961538	0.078125	0.0818182	0.112421	0.0864198
HLA-C*06	0.0769231	0.078125	0.0272727	0.0809748	0.0432099
HLA-C*07	0.326923	0.25	0.227273	0.238994	0.259259
HLA-C*08	0	0.046875	0.0727273	0.0534591	0.0493827
HLA-C*12	0.0576923	0.109375	0.0909091	0.0794025	0.0802469
HLA-C*14	0.0192308	0	0.0181818	0.0149371	0.0185185
HLA-C*15	0.0576923	0.015625	0.0636364	0.043239	0.0617284
HLA-C*16	0.0192308	0.078125	0.0818182	0.0904088	0.0617284
HLA-C*17	0	0	0.0181818	0.0133648	0.0123457
HLA-C*18	0	0	0.00909091	0.000786164	0.00617284

## Sheet: HLA-DRB1
	Leishmania disease	Cohabitants	Asymptomatic infections	Controls	Infected
HLA-DRB1*01	0.0576923	0.1875	0.1	0.113208	0.0864198
HLA-DRB1*03	0.0961538	0.078125	0.136364	0.115566	0.123457
HLA-DRB1*04	0.192308	0.109375	0.154545	0.130503	0.166667
HLA-DRB1*07	0.0961538	0.078125	0.118182	0.164522	0.111111
HLA-DRB1*08	0.0576923	0.015625	0.00909091	0.0306604	0.0246914
HLA-DRB1*09	0	0	0	0.00628931	0
HLA-DRB1*10	0.0384615	0	0.0272727	0.0196541	0.0308642
HLA-DRB1*11	0.134615	0.234375	0.163636	0.119497	0.154321
HLA-DRB1*12	0.0192308	0.03125	0	0.0102201	0.00617284
HLA-DRB1*13	0.0961538	0.0625	0.136364	0.140723	0.123457
HLA-DRB1*14	0.0384615	0.015625	0.00909091	0.0306604	0.0185185
HLA-DRB1*15	0.173077	0.1875	0.145455	0.108491	0.154321
HLA-DRB1*16	0	0	0	0.0102201	0

## Sheet: HLA-DQB1
	Leishmania disease	Cohabitants	Asymptomatic infections	Controls	Infected
HLA-DQB1*02	0.192308	0.15625	0.245455	0.255503	0.228395
HLA-DQB1*03	0.365385	0.375	0.336364	0.311321	0.345679
HLA-DQB1*04	0.0384615	0.03125	0.0181818	0.0290881	0.0246914
HLA-DQB1*05	0.134615	0.21875	0.145455	0.191824	0.141975
HLA-DQB1*06	0.269231	0.21875	0.254545	0.212264	0.259259
